# Supplementary material for: Recombinant Analogs of Sea Anemone Kunitz-Type Peptides Influence P2X7 Receptor Activity in Neuro-2a Cells
Source: Mar Drugs. 2023 Mar 20;21(3):192. doi: 10.3390/md21030192 (PMC10053369; doi:10.3390/md21030192)
Supplement: Supplementary file 1 [file marinedrugs-21-00192-s001.zip]

Archive with 1 entries (1 files):
- marinedrugs-2299532-supplementary.pdf
